# Supplementary material for: Movement and habitat selection of the western spadefoot (Spea hammondii) in southern California
Source: PLoS One. 2019 Oct 3;14(10):e0222532. doi: 10.1371/journal.pone.0222532 (PMC6776459; doi:10.1371/journal.pone.0222532)
Supplement: S1 Table — Table giving the length, mass, sex, capture date, number of telemetry fixes, number of burrows used, maximum distance from pool in meters, mean distance between burrows in meters, standard deviation of distance between burrows, minimum convex polygon home range in square meters, percent grass in that home range, depth of burrow in centimeters, and site location of each animal in our study. (XLS) [file pone.0222532.s001.xls]

## Sheet: Sheet1
Animal	Sex	SVL (mm)	Mass (g)	Capture date	Date of last fix	No. fixes	No. burrows used	Maximum distance from pool (m)	Mean distance between burrows (m)	SD of distance between burrows	MCP home range (m2)	Percent Grass in MCP	Depth of burrow (cm)1	Site
S01	M	56	28	2012-04-11	2013-01-04	26	9	83.3563	17.95	20.3889	462.694	65.31	NA	Crystal Cove State Park
S02	M	61	29.25	2012-04-14	2012-11-24	22	10	261.991	57.22	68.9602	6519.3	36.25	NA	Laguna Coast Wilderness
S03	M	70	35	2012-03-18	2012-12-21	39	12	85.4049	25.47	34.9148	2444.96	96.96	10	Laguna Coast Wilderness
S04	F	70	37.5	2012-04-25	2013-01-21	23	7	29.3012	8.6	2.96042	78.0316	90.67	10	Crystal Cove State Park
S05	M	60	35.5	2012-04-25	2013-01-21	24	7	40.4109	9.36	3.10822	153.992	0	10	Crystal Cove State Park
S06	F	62	33.5	2012-04-25	2013-01-21	25	8	17.3489	9.23	5.89969	120.335	82.7	10	Crystal Cove State Park
S07	M	67	35	2012-04-26	2013-01-04	23	4	15.932	11.62	6.98939	95.8833	90.52	17	Crystal Cove State Park
S08	M	60	27	2012-03-18	2012-12-21	40	21	44.6016	11.33	7.86172	393.145	100	4	Laguna Coast Wilderness
S09	M	64	32.5	2012-01-21	2012-12-21	59	23	66.8198	17.39	13.4779	1164.86	88.23	NA	Laguna Coast Wilderness
S10	M	54	26	2012-01-23	2012-12-08	59	35	40.1312	12.27	9.72441	1219.77	99.73	1	Laguna Coast Wilderness
S11	F	61	40	2012-04-25	2013-01-04	25	9	81.8384	30.68	25.6712	2345.33	39.85	7	Crystal Cove State Park
S12	M	66	25.5	2012-01-21	2012-11-03	55	21	106.177	16.84	16.3212	2067.49	87.09	12	Laguna Coast Wilderness
S13	M	59	29.5	2012-01-23	2012-10-13	54	13	44.6149	13.88	14.9705	287	99.2	12	Laguna Coast Wilderness
S14	M	67	37.5	2012-03-18	2012-11-03	34	12	83.3576	18.69	19.1882	2120.05	63.53	18	Laguna Coast Wilderness
S15	M	60	27.75	2012-04-13	2013-01-21	26	4	27.7954	13.42	0.643887	24.6973	23.13	NA	Crystal Cove State Park
1Depth of burrow taken during welfare checks. Not all animals were in burrows.

## Sheet: Sheet2
	MCP home range (m2)						Maximum distance from pool (m)					No. burrows used					Depth of burrow during welfare check (cm)
	6519.3			MCP home range (m2)			83.3563		Maximum distance from pool (m)			9		No. burrows used					Depth of burrow during welfare check (cm)
	2444.96						261.991					10
	393.145			Mean	2027.07		85.4049		Mean	68.6054		12		Mean	13		10		Mean	10.0909
	1164.86			Standard Error	700.227		29.3012		Standard Error	15.5953		7		Standard Error	2.1974		10		Standard Error	1.49821
	1219.77			Median	1643.63		40.4109		Median	44.6149		7		Median	10		10		Median	10
	2067.49			Mode	#N/A		17.3489		Mode	#N/A		8		Mode	9		10		Mode	10
	287			Standard Deviation	1980.54		15.932		Standard Deviation	60.4003		4		Standard Deviation	8.5105		17		Standard Deviation	4.96899
	2120.05			Sample Variance	3.92254e+06		44.6016		Sample Variance	3648.19		21		Sample Variance	72.4286		4		Sample Variance	24.6909
				Kurtosis	4.56017		66.8198		Kurtosis	7.97595		23		Kurtosis	1.87373				Kurtosis	0.198627
				Skewness	1.95974		40.1312		Skewness	2.5494		35		Skewness	1.40393		1		Skewness	-0.167707
				Range	6232.3		81.8384		Range	246.059		9		Range	31		7		Range	17
				Minimum	287		106.177		Minimum	15.932		21		Minimum	4		12		Minimum	1
				Maximum	6519.3		44.6149		Maximum	261.991		13		Maximum	35		12		Maximum	18
				Sum	16216.6		83.3576		Sum	1029.08		12		Sum	195		18		Sum	111
				Count	8		27.7954		Count	15		4		Count	15				Count	11
